# Supplementary material for: Acoustic Anomalies and the Critical Slowing-Down Behavior of MAPbCl3 Single Crystals Studied by Brillouin Light Scattering
Source: Materials (Basel). 2022 May 21;15(10):3692. doi: 10.3390/ma15103692 (PMC9145713; doi:10.3390/ma15103692)
Supplement: Supplementary file 1 [file materials-15-03692-s001.zip]

Archive with 1 entries (1 files):
- materials-1725295-supplementary.pdf
